# Supplementary material for: Tourniquet Duration and Early Clinical and Biomarker Outcomes in Total Knee Arthroplasty: A Comparative Cohort Study
Source: J Clin Med. 2026 Apr 1;15(7):2675. doi: 10.3390/jcm15072675 (PMC13074193; doi:10.3390/jcm15072675)
Supplement: Supplementary file 1 [file jcm-15-02675-s001.zip]

Archive with 18 entries (18 files):
- Supplementary File S10 (CK-MM).pdf
- Supplementary File S11 (D-Dimers).pdf
- Supplementary File S12 (M-CSF).pdf
- Supplementary File S13 (IP10).pdf
- Supplementary File S14 (sC5b-9).pdf
- Supplementary File S15 (MIP-1α).pdf
- Supplementary File S16 (48-plex).pdf
- Supplementary File S17 (Raw concentrations).xlsx
- Supplementary file S1a (CONSORT Checklist).pdf
- Supplementary file S1b (CONSORT flow diagram).pdf
- Supplementary File S2 (Statistical Parameters).xlsx
- Supplementary File S3 (total amount of morphine equivalent).pdf
- Supplementary File S4 (Effect estimates, 95% CI).xlsx
- Supplementary File S5 (C3a).pdf
- Supplementary File S6 (C5a).pdf
- Supplementary File S7 (PAI-1 tPA).pdf
- Supplementary File S8 (Fetuin A).pdf
- Supplementary File S9 (TAT).pdf
