# Supplementary material for: Tourniquet Duration and Early Clinical and Biomarker Outcomes in Total Knee Arthroplasty: A Comparative Cohort Study
Source: J Clin Med. 2026 Apr 1;15(7):2675. doi: 10.3390/jcm15072675 (PMC13074193; doi:10.3390/jcm15072675)
Supplement: Supplementary file 1 [file jcm-15-02675-s001.zip › Supplementary File S17 (Raw concentrations).xlsx]

## Sheet: Pat 1-40 ELISA Bioplex
Supplementary file S17: Raw concentrations of the biomarkers
D-Dimers [ng/mL]
Group	A	A	A	A	A	A	A	A	A	A	A	A	A	A	A	A	A	A	A	A	A	A	A	B	B	B	B	B	B	B	B	B	B	B	B	B	B	B	B	B
Patient	2	3	4	5	6	7	12	14	18	19	21	24	26	27	29	30	32	33	34	35	37	39	40	1	8	9	10	11	13	15	16	17	20	22	23	25	28	31	36	38
BL	1218.87	3168.47	3212.64	296.652	606.952	227.671	1620.38	298.535	979.708	193.771		89.1816		61.7347				131.671	109.386		1035.37	1114.62	3436.6	777.669	485.235	2579.1	1833.87	1126.75	844.638	615.884
4hr	2207.01	4333.31	7686.09	2534.44	6531.51	1124.33	19654	2859.52	15373.6	9766.54	605.177	1263.93	398.771	159.687	120.02	188.174	146.681	158.728	145.183	152.321	21140.9	8103.42	20625.7	11022.5	8628.77	10022.9	20735.6	12394.5	5912.34	3870.17	337.503		239.583	633.399	133.694	157.35	185.837	165.9	154.473	140.055
24hr	2641.9	7839.08	4527.31	1242.17	1324.11	1583.08	17919.2	1537.33	10207.1	2369.05		726.78	142.639	190.097	165.894	284.622	124.047	112.659	145.666	104.744	8912.64	2875.86	21988.1	2477.55	11125	2692.17	12341.8	5339.52	3074.45	528.567		292.212	107.94	38.8884	132.347	120.235	140.84	163.8	143.898	118.576
48hr	1877.94	4957.04	3013.63	1340.43	1407.44	1249.44	6683.51	1479.8	6874.78	1556		294.835		192.184		19.8048	137.812	98.0061	130.691	90.6266	4131.5	1866.55	9785.29	4162.79	3630.42	2575.83	6612.5	4341.27	1740.26	638.354		96.3668		50.3067	137.695	106.116	127.968	138.319	129.178	108.899
C5a [pg/mL]
Group	A	A	A	A	A	A	A	A	A	A	A	A	A	A	A	A	A	A	A	A	A	A	A	B	B	B	B	B	B	B	B	B	B	B	B	B	B	B	B	B
Patient	2	3	4	5	6	7	12	14	18	19	21	24	26	27	29	30	32	33	34	35	37	39	40	1	8	9	10	11	13	15	16	17	20	22	23	25	28	31	36	38
BL	3517.92	2107.36	2036.49	2772.92	2036.67	2538.47	2595.16	2049.77	2496.91	604.484	1775.32	669.304	671.663	1904.23	1325.69	557.254	2085.75	1132.05	979.944	1732.83	3986.83	2342.74	1628.9	2157.89	1937.77	1751.11	2206.2	2023.9	1582.86	3574.72	1653.59	951.548	1922.18	1084.42	1848.88	2285.9	1794.09	1339.6	1534.22	1996.47
4hr	2792.66	2201.87	1992.41	2830.26	1875.9	2602.36	2928.75	1949.99	2305.44	639.23	1925.45	725.822	632.286	1926.27	1336.94	551.044	1965.82	876.813	986.993	1804.34	4126.98	2377.52	1777.69	2060.37	1864.61	1644.58	2914.06	2051.89	1838.48	2609.39	1570.51	801.44	1483.81	988.568	1683.11	2279.45	1791.54	1364.89	1536.21	2144.8
24hr	3922.15	2726.76	2783.21	3246.77	2387.05	3212.08	4561.67	3000.31	2729.09	985.251	2551.14	978.793	994.25	2538.4	2106.84	896.564	2959.35	1047.01	1569.21	1909.27	4809.76	3201.88	1880.26	2891.93	3361.25	2458.59	3613.07	2581.43	3189.88	3368.82	2239.28	1503.03	1643.29	1844.13	2529.25	2613.03	2670.34	2290.51	2390.15	2609.1
48hr	3493.51	3544.66	3432.37	3798.51	3210.92	4421.1	4894.35	3062.72	3422.82	1108.33	2832.35	1123.73	1277.69	2881.89	2474.33	1058.99	3107.7	1169.38	2078.63	2348.02	5085.61	3739.33	2647.48	3490.71	4287.52	3064.86	4693.89	2786.03	4357.16	3853.16	2489.6	2212.73	2408.39	2388.94	2349.89	2772.83	2383.58	2540.86	2608.12	2647.53
TAT [ng/mL]
Group	A	A	A	A	A	A	A	A	A	A	A	A	A	A	A	A	A	A	A	A	A	A	A	B	B	B	B	B	B	B	B	B	B	B	B	B	B	B	B	B
Patient	2	3	4	5	6	7	12	14	18	19	21	24	26	27	29	30	32	33	34	35	37	39	40	1	8	9	10	11	13	15	16	17	20	22	23	25	28	31	36	38
BL	5.91467	3.53143	4.33329	14.6697	6.81248	26.1434	2.97008	2.37983	5.37893	2.61025	10.5824	8.70088	4.76651	13.3801	5.99199	2.22236	3.79232	6.0329	4.07054	11.9154	2.45361	4.872	8.57108	10.3796	2.02671	6.2136	1.1	5.96888	5.55876	3.84024	5.44573	5.47117	5.49344	3.99815	12.0824	9.29383	9.02662	8.52083	5.25498	6.15198
4hr	4.93549	3.45043	4.1671	12.3835	3.83048	28.1154	1.1	1.1	3.4304	2.01229	8.29375	5.93745	4.96149	9.52557	2.91776	2.06703	5.88929	3.97468	17.8232	7.84733	3.14222	4.47939	8.20758	9.15084	1.1	4.30754	1.1	5.08405	7.04906	3.73239	6.04658	4.85133	5.20781	3.14301	9.38529	9.0688	6.68075	8.26816	9.21294	8.55945
24hr	5.40431	1.1	6.44551	9.25818	3.93999	24.9582	1.1	2.43024	3.15711	2.35822	3.62247	4.65426	5.43301	8.37032	0.84	2.98978	3.37803	4.27863	4.46154	4.81288	1.1	4.42366	6.84932	8.35878	1.1	1.1	1.1	6.07684	5.53718	1.1	5.58579	3.63044	4.5054	3.827	8.42958	9.0934	8.1068	7.28314	5.12171	6.56519
48hr	4.49334	2.11487	6.29219	9.7124	6.10304	24.9406	1.1	3.75396	4.69577	1.1	2.92589	4.53164	3.93516	5.50616	0.84	2.38885	4.45802	4.84448	4.43693	7.32518	1.1	5.83521	7.07094	10.3484	1.1	1.1	1.1	8.24636	5.88972	2.48785	5.87015	3.68103	4.69123	5.02138	6.54768	8.62264	8.6718	8.577	5.11469	7.02394
Fetuin A [µg/mL]
Group	A	A	A	A	A	A	A	A	A	A	A	A	A	A	A	A	A	A	A	A	A	A	A	B	B	B	B	B	B	B	B	B	B	B	B	B	B	B	B	B
Patient	2	3	4	5	6	7	12	14	18	19	21	24	26	27	29	30	32	33	34	35	37	39	40	1	8	9	10	11	13	15	16	17	20	22	23	25	28	31	36	38
BL	135.273	218.313	160.376	199.472	149.13	251.79	204.371	227.031	161.756	386.203	233.699	196.546	174.557	162.535	241.909	168.949	234.356	273.786	221.351	299.159	241.251	213.812	292.405	258.351	114.147	201.162	169.951	296.564	280.504			172.618	199.012	215.801	150.348	193.948	289.221	110.312	297.834	171.398
4hr	107.904	159.088	176.633	159.621	156.882	236.315	194.356	244.702	146.129	260.337	243.248	213.341	162.615	144.988	241.613	144.805	283.981	292.288	267.65	288.79	196.145	222.373	267.372	224.675	106.529	174.522	196.603	238.427	220.083			217.364	263.726	263.234	155.327	169.382	301.782	116.264	358.834	203.822
24hr	148.78	165.478	170.162	147.416	163.858	177.615	200.173	192.173	131.058	241.471	165.936	181.405	170.065	116.474	221.212	171.5	256.471	211.468	263.809	223.235	214.424	141.785	233.476	171.482	102.123	135.357	161.762	199.555	191.674			204.17	219.4	258.337	110.748	153.113	245.896	111.746	280.575	202.717
48hr	144.361	114.223	138.891	123.258	151.31	127.845	220.851	206.513	131.192	173.265	143.367	187.496	89.121	78.4292	148.792	166.284	270.686	157.578	228.704	201.953	131.328	116.869	257.963	135.178	98.8859	90.7056	169.931	163.514	144.522			147.242	182.113	201.521	82.5654	98.9845	249.686	87.274	228.318	189.347
pai1tPA [pg/mL]
Group	A	A	A	A	A	A	A	A	A	A	A	A	A	A	A	A	A	A	A	A	A	A	A	B	B	B	B	B	B	B	B	B	B	B	B	B	B	B	B	B
Patient	2	3	4	5	6	7	12	14	18	19	21	24	26	27	29	30	32	33	34	35	37	39	40	1	8	9	10	11	13	15	16	17	20	22	23	25	28	31	36	38
BL	2996.18	3178.78	5292.96	884.768	6350.75	2588.88	2520.36	2801.34	1926.88	1551.48	18895.9	10764.3	21353.6	29691	16087.8	25587.2	8561.91	17369.7	10275.9	11825.8	3.20378	12388.5	17148	143.673	1184.3	913.684	2332.61	1080.98	5020.79	1294.89	1940.91	939.79	1974.21	30440.5	22890.1	8157.4	34078.4	14802.9	9304.69	10293.7
4hr	1174.76	2967.02	3776.66	938.151	5855.38	2962.42	2261.3	4175.85	3334.31	1582.38	11660.7	13618.2	20155.7	18472.1	17061.3	9931.07	8695.7	14511.9	13906	15862.4	3.14648	4745.39	20501.2	983.394	2487.94	482.056	2390.15	1213.97	2113.56	1249.1	2508.23	236.59	3760.1	18151.3	22605.7	14475.2	17933.2	17762.5	6071.27	9990.83
24hr	2580.96	3093.48	9015.19	2179.54	8228.44	8004.44	4336.1	2499.24	3448.41	2642.82	21340.7	21959.9	29691	55374.6	12556.5	11033.3	12334.4	28173.8	9106.54	10062.2		18054.2	19786	1715.31	5593.86	1751.42	2450.96	2573.71	3123.98	2158.42	2125.64	2618.98	4349.85	19834.1	31376.3	37177.2	27202.9	21736.4	19631.9	11159.6
48hr	1313.09	3935.79	1560.4	1583.58	711.044	4406.04	4043.42	1710.11	2269.39	1597.56	15870.1	9122.29	26824.5	32063.1	17651	16139	10513.2	13906	6473.44	10204.7	3.55234	12118.6	14631.8	1174.89	1791.54	1362.26	2002.17	1379.35	2128.06	1468.73	1921.67	1454.46	2179.27	17343.3	24223.8	44465.5	21108.6	19471.4	12106.6	8200.57
CKMM [mU/mL]
Group	A	A	A	A	A	A	A	A	A	A	A	A	A	A	A	A	A	A	A	A	A	A	A	B	B	B	B	B	B	B	B	B	B	B	B	B	B	B	B	B
Patient	2	3	4	5	6	7	12	14	18	19	21	24	26	27	29	30	32	33	34	35	37	39	40	1	8	9	10	11	13	15	16	17	20	22	23	25	28	31	36	38
BL	3.12	3.12	3.12	25.2002	3.12	3.12	3.12	3.12	3.12	3.12													348.484	1768.07	3.12	3.12	51.0092	3.12	3.12	3.12	3.12	3.12	1562.03
4hr	3.12	3.12	3.12	36.8886	3.12	3.12	3.12	3.12	3.12	3.12												5207.22		1342.28	3.12	6.5107	49.3146	3.12	3.12	3.12	3.12	3.12	1738.97						41.1587
24hr	3.12	3.12	3.12	28.3527	3.12	3.12	3.12	3.12	3.12	3.12														1346.12	3.12	3.12	44.1393	3.12	3.12	3.12	3.12	3.12	2283.06
48hr	3.12	3.12	3.12	12.0169	3.12	3.12	3.12	3.12	3.12	3.12				214.092			444.954					4768.11		899.737	3.12	3.12	71.3417	3.12	3.12	3.12	3.12	3.12	1668.51
C3a [ng/mL]
Group	A	A	A	A	A	A	A	A	A	A	A	A	A	A	A	A	A	A	A	A	A	A	A	B	B	B	B	B	B	B	B	B	B	B	B	B	B	B	B	B
Patient	2	3	4	5	6	7	12	14	18	19	21	24	26	27	29	30	32	33	34	35	37	39	40	1	8	9	10	11	13	15	16	17	20	22	23	25	28	31	36	38
BL	1773.31	1903.49	3338.16	3675.47	24	1430.1	1726.14	4456.49	1854.07	1331.19			1248		3139.35		513.744	379.26			1354.07	509.089	613.11	1663.22	2454.05	1839.93	4000	4000	1336.82	1654.11	1406.75	4000	4000						399.212	875.824
4hr	2663.49	4000	1366.55	1903.49	24	1708.47	4000	1524.33	881.652	4000					335.225			557.315	879.201	540.775	1287.21	290.999	1521.14	1240.22	1764.88	1657.74	2284.21	1268.18	1951.42	768.137	4000	1666.89	1430.1		1194.94		455.968	734.671	607.46
24hr	2612.2	983.929	4000	1597.97	1924.35	1411.11	4000	4000	24	2270.06							400.368	352.024	514.919	2785.24	386.833	390.15	392.386	2251.71	2293.83	1878.32	1096.23	1114.19	1783.98	1521.18	4000	2520.9	4000	542.069	157.414	140.021			894.748	598.002
48hr	2027.76	2690.81	4000	2898.32	4000	1814.75	3675.47	1416.93	1687.41	1758.62							579.171	557.315	961.295	448.126	651.087	701.321	393.887	1450.82	4000	1814.75	1465.79	4000	4000	2279.46	4000	4000	4000						430.645	761.257
IP10 [pg/mL]
Group	A	A	A	A	A	A	A	A	A	A	A	A	A	A	A	A	A	A	A	A	A	A	A	B	B	B	B	B	B	B	B	B	B	B	B	B	B	B	B	B
Patient	2	3	4	5	6	7	12	14	18	19	21	24	26	27	29	30	32	33	34	35	37	39	40	1	8	9	10	11	13	15	16	17	20	22	23	25	28	31	36	38
BL	381.93	475.73	383.35	198.4	238.38	341.65	542.32	125.98	375.32	411.06	135.64	249.48	387.73	272	350.41	211.94	154.48	187.87	136.22	168.72	164.52	202.28	190.11	248.22	313.5	403	110.26	203.71	332.49	232.28	83.94	164.99	317.02	293.39	167.02	159.4	233.29	145.05	347.77	364.96
4hr	353.87	373.55	349.52	124.13	279.34	168.7	277.7	98.16	237.21	223.83	87.28	106.45	310.18	180.69	813.67	232.74	77.33	76.94	89.31	47.51	348.32	83.57	84.08	162.47	181.93	378.39	67.27	57.64	117.29	136.68	48.64	77.66	241.19	277.6	120.07	93.47	126	163.5	201.61	383.08
24hr	428.79	226.42	373.67	108.99	210.78	88.69	425.21	88.42	160.31	282.96	53.43	111.67	332.15	239.35	422.84	247.5	139.83	107.18	73.37	71.24	516.74	161.45	99.2	138.64	285.88	303.43	95.19	90.65	117.54	516.24	50.44	118.78	218.66	175.28	140.99	78.12	204.06	114.08	234.94	283.08
48hr	385.24	209.96	255.24	151.63	246.7	184.54	444.42	98.93	217.37	270.91	77.86	143.77	182.15	298.44	376.78	211.61	170.42	210.39	72.58	78.64	502.39	217.15	120.78	385.12	580.65	532.55	107.73	174.19	149.7	313.5	83.28	189.41	418.91	199.72	145.39	106.94	219.7	94.72	402.26	193.35
M-CSF [pg/mL]
Group	A	A	A	A	A	A	A	A	A	A	A	A	A	A	A	A	A	A	A	A	A	A	A	B	B	B	B	B	B	B	B	B	B	B	B	B	B	B	B	B
Patient	2	3	4	5	6	7	12	14	18	19	21	24	26	27	29	30	32	33	34	35	37	39	40	1	8	9	10	11	13	15	16	17	20	22	23	25	28	31	36	38
BL	23.73	28.15	33.88	24.46	39.71	19.76	30.39	18.51	37.6	19.76	8.08	13.26	16.37	16.7	10.83	12.12	5.37	22.98	7.92	8.24	6.96	11.8	7.28	20.83	22.19	27.68	11.92	17.8	21.55	18.16	11.24	7.46	24.74	33.33	7.92	14.73	3.8	6.01	19	27.3
4hr	14.31	23.27	32.65	20.47	35.3	16.22	23.73	16.92	23	12.77	8.57	14.08	10.5	11.64	12.77	13.43	5.06	19.17	5.06	7.6	20.16	1.33	6.33	20.38	24.28	25.65	11.24	12.77	18.33	14.31	12.51	7.46	20.83	28.97	7.28	14.08	3.64	6.64	11.8	17.52
24hr	30.76	44.47	58.98	37.69	58.27	19.94	41.84	37.79	46.73	21.55	17.52	38.55	20.99	35.01	33	22.98	15.55	30.98	12.12	9.05	31.32	26.3	16.37	30.48	37.4	42.43	25.29	32.84	33.31	35.87	17.89	18.95	31.99	44.82	17.69	23.31	8.89	17.19	23.47	33.17
48hr	23.55	42.81	43.5	35.68	49.29	25.1	50.18	26.3	53.26	20.29	20.99	31.99	26.97	44.48	23.64	20.66	11.8	46.51	12.45	7.28	45.16	22.98	14.08	31.89	34.73	67.62	26.3	34.16	44.18	37.12	17.98	26.57	33.97	41.43	19.66	28.97	8.41	22.98	42.61	37.04
MIG [pg/mL]
Group	A	A	A	A	A	A	A	A	A	A	A	A	A	A	A	A	A	A	A	A	A	A	A	B	B	B	B	B	B	B	B	B	B	B	B	B	B	B	B	B
Patient	2	3	4	5	6	7	12	14	18	19	21	24	26	27	29	30	32	33	34	35	37	39	40	1	8	9	10	11	13	15	16	17	20	22	23	25	28	31	36	38
BL	280.65	672.45	1452.66	258.36	473.12	284.58	1761.07	164.53	758.66	489.03	94.95	184.67	165.52	193.98	251.39	314.08	55.76	73.39	87.29	70.49	66.74	178.69	46.48	333.6	432.21	545.5	84.59	140.8	314.99	183.81	62.16	195.08	270.82	274.7	108.48	157.2	135.4	86.07	302.31	450.79
4hr	256.39	589.64	1380.46	185.8	631.19	224.81	1057.25	118.26	524.08	260.66	65.69	149.2	133.66	148.06	369.65	340.7	44.95	68.82	67.99	45.39	328.3	70.49	47.79	206.66	303.88	761.91	71.86	75.31	143.48	150.51	44.98	117.58	235.68	390.03	111.64	143.28	104.92	88.5	227.53	442.96
24hr	320.22	289.82	810.15	126.35	362.6	116.91	648.08	76.69	357.07	193.76	37.86	106.3	109.66	127.27	312.65	167.6	36.97	54.9	49.31	39.43	263.52	146.15	33.81	174.18	279.02	523.76	82.19	85.62	121.63	350.88	37.52	142.81	131.73	165.15	88.1	70.49	91.73	75.45	180.56	326.17
48hr	350.22	275.09	392.22	212.28	343.38	177.17	516.29	76	474.1	240.29	56.18	85.26	82.41	117.92	223.87	132.69	69.24	78.33	57.89	35.62	254.47	141.17	31.99	321.2	862.38	773.96	128.71	102.68	144.48	514.99	48.86	154.85	202.69	119.09	88.71	56.18	107.69	92.13	243.77	213.21
MIP-1alpha [pg/mL]
Group	A	A	A	A	A	A	A	A	A	A	A	A	A	A	A	A	A	A	A	A	A	A	A	B	B	B	B	B	B	B	B	B	B	B	B	B	B	B	B	B
Patient	2	3	4	5	6	7	12	14	18	19	21	24	26	27	29	30	32	33	34	35	37	39	40	1	8	9	10	11	13	15	16	17	20	22	23	25	28	31	36	38
BL	1.23	1.72	1.83	1.11	2.15	1.32	1.71	0.9	1.44	1.64	0.93	1.17	1.23	0.87	1.7	1.17	0.51	0.99	0.73	0.99	0.99	0.73	1.05	1.19	1.13	1.45	0.69	1.08	1.15	1.15	0.81	0.82	1.25	3.14	1.65	1.17	1.08	0.8	1.29	3.23
4hr	1.32	2.82	1.81	1.44	1.63	0.98	1.08	0.98	1.41	0.95	0.51	0.87	1.23	0.66	3.61	1.39	0.33	1.17	0.58	0.51	1.29	0.28	0.87	1.18	0.85	2.02	0.67	0.66	0.57	1.11	0.77	0.8	1.03	3.14	1.39	1.05	0.73	0.99	0.93	5.39
24hr	1.74	1.35	1.9	1.34	2.05	0.63	2.32	1.03	1.19	1.08	0.73	1.05	1.95	1.34	1.75	1.65	0.93	1.85	0.87	0.73	2.22	1.23	1.17	1.61	1.37	1.79	1.08	1.3	0.88	2.94	0.76	1.3	1.25	2.9	1.34	0.93	1.39	0.8	1.45	4.97
48hr	1.18	1.37	1.64	1.25	2.31	1.15	1.97	0.66	2.98	1	0.93	0.99	1.23	1.47	1.34	1.39	1.11	2.44	0.58	0.73	2.22	1.75	1.05	2.3	1.67	3.57	1.09	1.37	1.11	2.79	0.71	1.35	1.8	2.74	1.95	1.53	1.65	0.8	2.09	4.64
sc5b-9 [ng/mL]
Group	A	A	A	A	A	A	A	A	A	A	A	A	A	A	A	A	A	A	A	A	A	A	A	B	B	B	B	B	B	B	B	B	B	B	B	B	B	B	B	B
Patient	2	3	4	5	6	7	12	14	18	19	21	24	26	27	29	30	32	33	34	35	37	39	40	1	8	9	10	11	13	15	16	17	20	22	23	25	28	31	36	38
BL	310.6	221.96	157.57	235.38	154.89	192.44	165.61	138.81	85.26	114.7	45.88	56.25	44.43	73.12	47.34	38.68	17.12	22.26	45.88	30.3	30.3	44.43	33.06	612.05	205.85	208.54	187.07	133.45	187.07	63.88	176.34	321.35	246.12	50.28	22.26	33.06	35.85	68.45	31.68	24.9
4hr	173.66	213.9	181.71	211.22	187.07	240.75	203.17	101.32	58.54	128.09	33.06	40.11	44.43	50.28	30.3	28.94	28.94	27.58	50.28	22.26	17.12	41.54	37.26	668.65	144.17	256.86	101.32	90.61	154.89	90.61	165.61	192.44	246.12	40.11	19.67	35.85	30.3	90.59	44.43	37.26
24hr	272.98	297.16	272.98	267.61	235.38	224.64	213.9	283.73	117.38	141.49	41.54	76.25	68.45	161.64	41.54	65.37	27.58	30.3	53.25	30.3	12.21	47.34	30.3	517.77	283.73	272.98	181.71	302.54	235.38	219.27	181.71	558.17	434.32	71.56	30.3	40.11	53.25	80.99	42.98	26.24
48hr	353.61	342.86	482.77	195.12	278.35	294.47	184.39	399.34	278.35	213.9	41.54	95.45	85.77	195.56	65.37	77.83	40.11	35.85	47.34	45.88	22.26	63.83	47.34	649.78	552.78	633.61	184.39	356.3	294.47	173.66	243.43	989.67	811.57	74.68	59.26	47.34	62.3	88.98	92.21	37.26

## Sheet: Pat 1-20 Bioplex
IL-6 [pg/mL]
Group	A	A	A	A	A	A	A	A	A	A	B	B	B	B	B	B	B	B	B	B
Patient	2	3	4	5	6	7	12	14	18	19	1	8	9	10	11	13	15	16	17	20
BL	3.93	3.36	3.36	2.17	4.74	3.36	3.68	1.62	1.62	1.78	3.77	1.62	6.4	1.31	1.7	3.6	1.54	4.91	0.71	6.99
4hr	22.52	64.68	24.07	37.86	122.89	11	18.68	50.65	35.77	27.62	48.74	15.29	40.82	28.08	18.14	13.31	62.28	19.31	26.88	32.47
24hr	44.67	60.53	83.13	27.34	141.98	11	41.58	123.05	84.63	33.13	38.71	82.4	162.1	39.14	43.7	16.35	67.6	25.59	121.86	54.97
48hr	15.11	22.57	51.19	14.98	71.29	15.51	13.13	24.62	54.78	11.3	22.84	73.33	65.13	13.53	20.39	9.28	49.43	12.04	44.86	36.34
IL-7 [pg/mL]
Group	A	A	A	A	A	A	A	A	A	A	B	B	B	B	B	B	B	B	B	B
Patient	2	3	4	5	6	7	12	14	18	19	1	8	9	10	11	13	15	16	17	20
BL	29.33	33.2	16.05	25.07	28.27	19.68	14.21	13.1	12.36	25.42	34.95	20.41	12.36	10.12	17.51	19.68	21.85	18.23	3.18	24.71
4hr	12.36	22.56	10.12	25.42	8.61	21.85	8.61	19.32	7.09	9.75	16.05	16.05	17.51	9.37	18.23	8.61	22.56	10.87	10.12	10.87
24hr	18.96	9.37	16.05	21.85	9.75	13.84	13.84	23.64	12.36	7.09	20.77	15.31	11.99	16.05	16.78	17.51	16.78	15.31	7.09	9.37
48hr	16.78	20.41	20.41	21.85	16.41	13.1	12.73	11.62	13.1	14.58	13.84	14.58	17.51	22.56	12.36	17.51	28.27	14.58	7.09	20.41
PDGF [pg/mL]
Group	A	A	A	A	A	A	A	A	A	A	B	B	B	B	B	B	B	B	B	B
Patient	2	3	4	5	6	7	12	14	18	19	1	8	9	10	11	13	15	16	17	20
BL	216.57	268.62	184.12	114.9	446.7	77.84	79.28	129	57.58	138.83	314.17	86.45	63.4	45.87	67.74	140.23	159.8	188.97	36.99	291.77
4hr	44.39	151.43	137.43	168.16	45.87	77.12	59.04	110.65	31.02	77.84	82.15	109.23	90.74	42.18	279.53	35.5	144.44	85.02	655.06	69.19
24hr	85.02	90.74	152.83	437.34	80.72	62.67	86.45	180.66	70.64	83.59	100.72	72.08	102.14	74.96	73.52	54.66	120.55	87.88	63.4	92.88
48hr	88.6	141.63	207.62	150.73	284.97	61.22	98.58	132.51	77.12	109.23	106.4	87.88	97.87	100.72	93.6	92.17	297.21	83.59	94.31	406.52
TNF-alpha [pg/mL]
Group	A	A	A	A	A	A	A	A	A	A	B	B	B	B	B	B	B	B	B	B
Patient	2	3	4	5	6	7	12	14	18	19	1	8	9	10	11	13	15	16	17	20
BL	58.2	69.89	75.17	49.47	78.11	45.41	74.59	58.2	50.05	57.61	58.2	40.2	45.41	29.27	47.72	55.28	62.28	46.56	30.42	63.45
4hr	30.99	71.06	65.21	53.54	47.72	43.09	44.25	57.03	38.47	41.93	29.27	39.62	64.04	30.99	46.56	24.7	64.04	38.47	37.31	48.89
24hr	52.37	43.09	73.41	66.38	72.24	26.98	79.29	62.87	58.2	44.25	48.89	40.78	66.38	33.86	47.14	35.01	88.72	35.01	39.62	46.56
48hr	44.25	64.04	91.67	50.05	68.72	37.31	85.77	53.54	71.06	48.89	57.03	51.21	100.54	48.89	48.3	41.93	89.9	38.47	50.05	73.41
MCP-1 [pg/mL]
Group	A	A	A	A	A	A	A	A	A	A	B	B	B	B	B	B	B	B	B	B
Patient	2	3	4	5	6	7	12	14	18	19	1	8	9	10	11	13	15	16	17	20
BL	29.15	29.9	28.62	20.39	39.02	23.89	34.64	20.89	19.51	15.54	27.98	21.71	16.61	17.51	25.89	27.23	18.85	30.9	17.51	24.65
4hr	74.42	58.55	21.27	66.72	54.54	15.37	14.69	39.17	26.05	18.74	23.02	14.92	26.75	23.13	17.4	8.75	21.05	19.73	31.12	19.01
24hr	54.43	18.57	43.4	33.7	107.04	16.61	45.81	25.57	18.74	21.16	25.4	47.55	18.4	34.64	35.01	22.59	28.89	23.29	36.58	23.08
48hr	34.33	24.92	26.59	34.28	67.32	34.22	27.71	24.65	38.66	18.74	34.54	30.59	33.54	23.89	30.96	21.55	35.06	35.32	44.22	32.75
G-CSF [MFI]
Group	A	A	A	A	A	A	A	A	A	A	B	B	B	B	B	B	B	B	B	B
Patient	2	3	4	5	6	7	12	14	18	19	1	8	9	10	11	13	15	16	17	20
BL	36	59	40	38.5	51	39	35.5	37	28.5	70.5	46.5	31	41	12	29	29	32	29	16.5	29
4hr	25	51	35	40	31	37	19.5	42.5	19	16	30	25	42.5	11	16	8	16.5	21	15	30
24hr	27	17	44	32.5	36	20	45	24.5	14	18	14	31.5	35	17	18.5	21	24	23	21	17
48hr	12	26	38	31	37.5	20	19	19	30.5	20	26	24	43	12	15	24.5	39	19	16	28
GM-CSF [FI]
Group	A	A	A	A	A	A	A	A	A	A	B	B	B	B	B	B	B	B	B	B
Patient	2	3	4	5	6	7	12	14	18	19	1	8	9	10	11	13	15	16	17	20
BL	29	50	48.5	44	59	88.5	55.5	52	55	77	51	46.5	55	39	62.5	64	57	48	37.5	61
4hr	26	45.5	43	42	40.5	95	43	46	40	44	44.5	37	52	39	48	45	52	41.5	38.5	53
24hr	27	40	46	42	41.5	40	48.5	47	38	39	41	37	52.5	36	44	47	43	40	38.5	38.5
48hr	27.5	46.5	50	42	42	37	47	45	39.5	45	37	44	49	41	43	52	57	42	43	42.5
CTAK [pg/mL]
Group	A	A	A	A	A	A	A	A	A	A	B	B	B	B	B	B	B	B	B	B
Patient	2	3	4	5	6	7	12	14	18	19	1	8	9	10	11	13	15	16	17	20
BL	517.47	966.54	870.04	623.32	323.49	523.73	1613.6	368.4	455.52	567.86	263.95	718.44	610.81	572.53	764.3	839.88	711.53	522.08	682.62	371.85
4hr	397.66	921.15	673.02	494.84	456.49	321.65	887.86	290.02	233.59	348.16	242.96	418.94	478.86	343.2	256.83	433.97	339.49	408.44	293.04	405.9
24hr	467.17	815.51	614.87	430.12	364.97	237.98	882.87	294.85	268.72	350.64	201.23	475.61	441.67	358.42	384.41	471.38	485.04	408.76	678.16	222.82
48hr	467.49	869.33	583.58	505.32	568.86	473.01	1099.07	408.76	373.73	439.74	266.34	614.53	704.98	439.74	546.89	636.88	605.76	560.52	1188.8	326.86
Eotaxin [pg/mL]
Group	A	A	A	A	A	A	A	A	A	A	B	B	B	B	B	B	B	B	B	B
Patient	2	3	4	5	6	7	12	14	18	19	1	8	9	10	11	13	15	16	17	20
BL	43.26	68.38	61.5	61.93	59.62	43.21	51.3	39.5	44.58	53.71	67.02	72.54	61.6	29.99	60.18	39.89	50.72	31.5	26.17	33.68
4hr	40.42	52.35	42.23	57.88	34.71	24.32	19	28.31	26	32.4	29.43	28.91	45.79	18.2	23.77	12.95	19.41	18.96	24.73	22.15
24hr	39.11	19.27	42.23	56.2	31.59	25.54	43.55	24.09	18	35.88	22.62	61.68	21.99	20.06	36.1	36	27.54	23.75	18.96	19.59
48hr	29.4	24.55	30.79	56.58	40.35	43.45	32.92	23.61	24.87	36.07	26.93	39.06	33.28	19.03	36.17	24.48	28.68	27.72	23.54	22.4
GRO-alpha [MFI]
Group	A	A	A	A	A	A	A	A	A	A	B	B	B	B	B	B	B	B	B	B
Patient	2	3	4	5	6	7	12	14	18	19	1	8	9	10	11	13	15	16	17	20
BL	160	173.5	114	136	211	81	76	135	57.5	90	171	136	71	74	114	122	155.5	142	90	146
4hr	64	148	70.5	151.5	66	87	67	130	48	85	69	137	124	77	146	60	135	121	173	81
24hr	75	69	72	205.5	117.5	56	59	145	85	71	85	64	103	70.5	107	83.5	138	112.5	74	76.5
48hr	67	134	174	135	152.5	57	63	125	73	92.5	68	81	73	101.5	116.5	85	177	100	99.5	163
HGF [pg/mL]
Group	A	A	A	A	A	A	A	A	A	A	B	B	B	B	B	B	B	B	B	B
Patient	2	3	4	5	6	7	12	14	18	19	1	8	9	10	11	13	15	16	17	20
BL	237.65	342.7	265.43	431.37	235.81	256.14	256.14	271.02	373.32	502	271.02	228.46	338.89	161.58	259.85	261.71	302.89	271.02	154.48	327.48
4hr	147.42	335.08	259.85	354.15	186.63	282.23	177.64	274.75	219.3	361.81	297.24	201.09	361.81	136.89	226.62	233.97	325.58	299.12	143.9	323.68
24hr	365.64	431.37	396.45	433.32	392.58	237.65	478.35	503.98	488.19	474.42	415.82	312.33	601.65	267.29	537.68	254.28	591.61	381.02	404.18	595.62
48hr	312.33	517.83	458.72	400.31	381.02	232.13	458.72	427.48	505.96	474.42	466.56	354.15	537.68	285.98	490.16	245.03	731.47	308.55	525.76	637.92
IFN-alpha2 [MFI]
Group	A	A	A	A	A	A	A	A	A	A	B	B	B	B	B	B	B	B	B	B
Patient	2	3	4	5	6	7	12	14	18	19	1	8	9	10	11	13	15	16	17	20
BL	41	44	36	38	43	39	41	37	36	41.5	40	34.5	40	33	42	37.5	44	35	31	34
4hr	31	43	35	38	31	36.5	35	30	28	32	31	33	40	27	31.5	30	36	33	31	28
24hr	34	32	34	38	33	30	36	38	27	32.5	31	34	35	29	33	33	35.5	32	29	25.5
48hr	35	39	46	38	41	34	40	33	32	35	29	35	38	36.5	36.5	36	51	33	36	33
IFN-gamma [pg/mL]
Group	A	A	A	A	A	A	A	A	A	A	B	B	B	B	B	B	B	B	B	B
Patient	2	3	4	5	6	7	12	14	18	19	1	8	9	10	11	13	15	16	17	20
BL	8.08	8.97	9.56	9.26	13.45	6.92	11.79	8.38	7.21	7.79	10.75	8.67	6.48	2.66	7.21	7.79	7.06	5.47	2.11	7.79
4hr	6.05	14.2	8.67	9.85	8.67	7.79	9.56	8.67	16.18	4.05	7.79	6.92	9.41	2.94	4.9	5.05	7.21	4.9	3.21	6.63
24hr	6.05	7.5	10.6	7.65	9.26	4.62	11.34	10.75	6.05	4.9	6.63	7.21	11.34	4.62	5.76	5.05	6.05	5.47	3.07	6.05
48hr	5.33	10.15	11.94	7.21	11.34	4.34	13.75	7.5	8.67	4.48	6.63	7.06	9.56	5.76	5.19	5.76	12.54	6.05	5.76	7.21
IL-1ra [pg/mL]
Group	A	A	A	A	A	A	A	A	A	A	B	B	B	B	B	B	B	B	B	B
Patient	2	3	4	5	6	7	12	14	18	19	1	8	9	10	11	13	15	16	17	20
BL	57.52	259.69	184.81	199.92	430.97	154.91	177.95	128.56	235.21	225.79	154.91	124.63	176.22	124.63	132.44	189.9	151.26	213	54.84	167.46
4hr	40.59	770.24	309.14	334.17	520.64	214.62	213	304.89	1805.4	151.26	465.59	122.65	747.43	132.44	163.92	203.22	423.42	247.56	99.97	271.61
24hr	52.12	320.35	259.69	183.11	331.42	86.74	274.56	216.23	268.65	134.37	176.22	193.26	1040.51	186.51	136.28	162.13	271.61	204.86	140.08	169.23
48hr	34.33	535.83	280.43	183.11	512.39	128.56	576.03	170.99	303.47	140.08	228.95	239.87	585.08	241.42	158.54	196.6	294.91	232.09	167.46	216.23
IL-2Ralpha [pg/mL]
Group	A	A	A	A	A	A	A	A	A	A	B	B	B	B	B	B	B	B	B	B
Patient	2	3	4	5	6	7	12	14	18	19	1	8	9	10	11	13	15	16	17	20
BL	68.34	91.26	136.14	71.09	86.36	53	161.58	79.05	72.47	82.17	62.85	95.48	64.22	33.37	55.37	58.08	58.08	45.95	29.78	78.7
4hr	44.61	79.39	114.25	55.37	83.57	49.97	138.3	71.09	49.3	45.28	47.28	95.83	57.4	28.16	40.29	45.95	42.61	41.28	24.94	64.22
24hr	63.54	90.21	137.22	72.12	94.77	44.61	141.92	108.2	64.91	45.95	63.54	97.94	59.44	30.11	48.63	48.63	60.12	47.28	34.02	64.56
48hr	56.05	85.66	133.25	63.54	91.96	45.61	194	93.72	78	50.64	66.28	113.89	81.48	38.3	48.63	53.34	66.28	45.95	54.02	71.09
IL1-beta [pg/mL]
Group	A	A	A	A	A	A	A	A	A	A	B	B	B	B	B	B	B	B	B	B
Patient	2	3	4	5	6	7	12	14	18	19	1	8	9	10	11	13	15	16	17	20
BL	2.49	2.1	2.2	2.49	2.93	20.75	2.68	3.27	3.07	13.86	2.29	2.68	3.27	1.62	2.78	8.27	3.07	2	1.43	4.75
4hr	1.52	1.76	2	1.91	2	23.33	1.52	6.05	2.15	4.55	1.81	1.14	3.27	1.52	1.81	2.73	2.49	1.81	1.14	10.11
24hr	1.71	1.91	2.97	2.39	2	4.06	2.2	2.1	1.33	3.02	1.57	1.57	2.58	1.43	1.91	4.16	1.71	1.62	1.43	2.29
48hr	1.38	1.91	2.68	1.67	1.81	6.25	1.91	2.58	1.52	4.55	1.43	1.62	2.73	1.47	1.62	4.26	2.88	3.37	1.76	2.1
IL-8 [pg/mL]
Group	A	A	A	A	A	A	A	A	A	A	B	B	B	B	B	B	B	B	B	B
Patient	2	3	4	5	6	7	12	14	18	19	1	8	9	10	11	13	15	16	17	20
BL	6.01	9.67	10.39	7.05	15.83	6.12	9.91	6.82	6.12	8.71	7.76	7.52	6.36	3.42	8.23	8.47	7.99	7.76	4.31	7.52
4hr	8.95	34.62	16.84	36.66	18.11	8.23	7.05	10.63	10.27	10.75	15.08	12.47	9.67	5.66	6.12	6.36	15.08	10.27	13.33	20.42
24hr	10.15	17.22	19.78	19.65	24.33	6.36	16.59	26.17	15.7	10.39	14.7	25.77	13.58	11.12	12.59	7.17	16.84	11.73	18.24	11.36
48hr	5.66	13.7	17.86	12.59	26.43	9.19	11	7.76	21.33	8.95	9.91	22.5	15.96	8.71	11.73	7.29	19.65	9.19	15.2	11.61
IL-9 [pg/mL]
Group	A	A	A	A	A	A	A	A	A	A	B	B	B	B	B	B	B	B	B	B
Patient	2	3	4	5	6	7	12	14	18	19	1	8	9	10	11	13	15	16	17	20
BL	129.54	144.1	74.09	130.02	166.72	57.46	50.85	125.2	15.87	95.32	135.34	119.92	19	44.76	95.32	110.39	126.65	125.2	66.84	136.31
4hr	13.57	130.02	22.19	131.47	25.42	75	57.46	116.58	9.81	52.61	31.19	127.61	101.88	56.13	135.83	32.02	129.54	101.88	128.57	70
24hr	29.12	20.59	32.86	160.29	125.68	13.57	22.99	122.8	56.13	32.02	40.04	20.99	65.05	42.61	81.41	57.9	109.44	106.6	50.85	43.9
48hr	27.06	117.06	138.25	128.57	122.8	18.22	33.69	116.1	43.47	79.11	20.59	40.9	18.22	87.87	100	61.02	140.2	73.18	77.74	148.01
IL-13 [pg/mL]
Group	A	A	A	A	A	A	A	A	A	A	B	B	B	B	B	B	B	B	B	B
Patient	2	3	4	5	6	7	12	14	18	19	1	8	9	10	11	13	15	16	17	20
BL	2.55	2.27	2.02	1.85	2.62	11.61	2.55	2.94	6.3	12.8	2.9	2.69	4.04	2.73	6.16	6.27	6.67	3.19	1.22	3.83
4hr	1.29	1.36	1.57	1.57	1.43	9.77	1.09	2.9	3.19	3.97	1.57	1.09	3.04	1.99	3.04	2.87	3.33	1.64	1.29	3.47
24hr	1.16	1.02	3.04	1.36	1.85	4.04	1.95	1.78	2.13	3.33	1.02	1.78	2.9	0.95	2.97	5.04	1.43	1.57	1.5	2.2
48hr	1.09	1.36	2.83	1.29	1.64	3.61	1.57	2.27	2.9	4.11	1.29	1.5	3.47	2.13	2.06	4.4	2.06	3.22	1.29	2.69
IL-16 [pg/mL]
Group	A	A	A	A	A	A	A	A	A	A	B	B	B	B	B	B	B	B	B	B
Patient	2	3	4	5	6	7	12	14	18	19	1	8	9	10	11	13	15	16	17	20
BL	32.35	41.92	75.85	81.43	33.4	32.87	72.51	25.01	38.45	56.81	23.45	33.14	48.93	27.88	53.81	52.72	36.05	33.4	40.32	47.84
4hr	28.4	64.22	57.08	69.74	55.99	28.14	68.63	29.45	36.58	37.65	50.28	34.46	56.54	17.79	52.18	46.22	77.52	41.66	2.07	55.45
24hr	29.19	51.09	52.18	37.65	66.42	15	81.15	18.3	30.24	19.33	30.76	26.05	42.46	20.35	37.91	28.66	43	45.69	64.22	31.82
48hr	27.09	32.87	81.15	43.53	39.78	16.26	76.4	24.49	39.78	25.01	24.23	36.58	48.66	21.38	28.66	33.93	32.35	48.93	72.23	37.12
IL-18 [pg/mL]
Group	A	A	A	A	A	A	A	A	A	A	B	B	B	B	B	B	B	B	B	B
Patient	2	3	4	5	6	7	12	14	18	19	1	8	9	10	11	13	15	16	17	20
BL	55.11	32.87	64.64	57.29	67.76	38.98	42.35	53.22	117.69	55.54	56.71	75.55	54.24	24.48	24.48	45.47	39.54	38.14	18.95	27.16
4hr	42.91	29.46	56.13	42.91	65.53	39.54	34.25	46.89	84.04	39.26	60.51	77.51	54.09	23.01	23.01	42.35	38.42	40.52	12.34	37.3
24hr	60.51	36.6	65.38	50.77	78.11	37.02	38.7	65.53	88.93	41.22	58.17	70.59	55.54	26.08	26.08	34.39	49.47	45.33	29.05	35.91
48hr	58.75	35.77	61.4	47.47	60.66	28.51	44.76	52.06	78.41	46.32	48.32	67.02	60.81	25.01	25.01	33.42	44.19	39.68	35.08	27.43
LIF [pg/mL]
Group	A	A	A	A	A	A	A	A	A	A	B	B	B	B	B	B	B	B	B	B
Patient	2	3	4	5	6	7	12	14	18	19	1	8	9	10	11	13	15	16	17	20
BL	49.25	49.25	48.09	44.62	63.21	53.89	49.25	28.53	38.85	81.95	42.31	58.54	42.31	35.4	58.54	46.93	51.57	33.11	19.44	37.7
4hr	23.97	40	38.85	37.7	28.53	40	33.11	26.25	20.57	21.7	33.11	44.62	40	21.7	30.81	23.97	30.81	21.7	12.7	26.25
24hr	30.81	33.11	40	40	30.81	30.81	35.4	43.46	21.7	21.7	23.97	35.4	42.31	28.53	33.11	26.25	26.25	21.7	23.97	17.18
48hr	26.25	37.7	51.57	33.11	44.62	28.53	42.31	33.11	33.11	26.25	21.7	44.62	40	33.11	30.81	38.85	74.9	28.53	37.7	21.7
MIF [pg/mL]
Group	A	A	A	A	A	A	A	A	A	A	B	B	B	B	B	B	B	B	B	B
Patient	2	3	4	5	6	7	12	14	18	19	1	8	9	10	11	13	15	16	17	20
BL	800.29	1163.47	1182.68	1440.51	1322.81	253.41	613	718.95	486.48	852.13	827.35	361.53	305.21	415.93	375.34	867.34	640.84	603.7	839.26	927.06
4hr	515.77	1514.5	937.73	1225.29	596.76	311.49	697.96	850.8	571.56	752.4	843.24	417.64	513.94	383.96	459.17	720.61	822.08	808.54	480.41	666.75
24hr	546.76	845.91	881.76	776.19	353.38	165.43	763.4	650.76	540.06	505.94	685.73	298.97	457.07	359.57	457.07	560.24	540.81	659.53	710.69	474
48hr	259.73	851.24	1023.25	598.3	536.36	208.62	596.76	491.86	661.53	564.75	526.76	284.41	365.46	368.41	250.71	504.85	655.54	811.59	683.7	493.3
MIP-1beta
Group	A	A	A	A	A	A	A	A	A	A	B	B	B	B	B	B	B	B	B	B
Patient	2	3	4	5	6	7	12	14	18	19	1	8	9	10	11	13	15	16	17	20
BL	49.43	57.01	31.94	40.68	56.56	17.78	25.41	48	11.48	26.13	50.72	41.71	9.93	17.69	37.01	44.36	52.45	49.92	29.03	53.19
4hr	10.21	72.29	13.7	52.15	23.29	22.38	27.97	48.89	12.75	25.51	15.59	47.8	54.53	26.42	53.49	13.13	60.59	46.72	53.54	30.34
24hr	21.28	14.27	15.12	61.44	55.72	4.9	21.04	48	25.46	16.4	21.37	15.31	36.91	19.36	41.61	21.42	83.99	37.59	24.11	21.04
48hr	12.66	41.66	56.71	44.16	56.36	7.87	20.36	41.31	24.69	25.36	15.5	19.69	19.17	35.84	45.14	24.21	66.98	29.86	32.04	56.16
RANTES [pg/mL]
Group	A	A	A	A	A	A	A	A	A	A	B	B	B	B	B	B	B	B	B	B
Patient	2	3	4	5	6	7	12	14	18	19	1	8	9	10	11	13	15	16	17	20
BL	4768.75	8595.68	1269.05	1411.15	7213.91	446.72	500.66	2689.55	251.24	534.98	7750.47	1606.44	191.84	508.16	1078.2	2495.53	3362.31	5346.58	1054.4	7037.32
4hr	170.62	4369.07	344.79	4126.3	302.67	601.31	657.16	3070.54	296.35	724.61	264.75	5366.14	1863.66	687.04	6345.48	332.78	2754.45	2543.85	6721.58	813.99
24hr	331.73	194.4	351.95	10077.5	2467.81	126.62	171.48	2633.93	1358.61	379.8	366.29	190.13	827.51	381.07	908.69	533.04	3046.67	1299.65	567.95	510.51
48hr	281.19	1518.94	5947.29	3233.15	5377.56	158.96	297.61	2183.7	973.42	736.15	142.66	363.34	139.38	710.44	2200.39	577.47	3173.53	841.98	1019.95	8566.19
SCF [pg/mL]
Group	A	A	A	A	A	A	A	A	A	A	B	B	B	B	B	B	B	B	B	B
Patient	2	3	4	5	6	7	12	14	18	19	1	8	9	10	11	13	15	16	17	20
BL	59.5	54.53	78.56	70.1	76.86	57.01	75.73	58.95	60.33	70.66	56.73	62.28	72.35	44.15	52.05	52.88	56.18	47.14	34.49	60.33
4hr	40.91	55.9	75.73	65.62	88.24	45.23	62.83	53.7	50.68	40.1	41.99	58.11	65.34	32.37	37.15	31.31	36.09	40.91	27.11	55.08
24hr	55.63	45.23	79.13	69.54	103.2	43.61	79.7	63.67	64.78	52.88	52.88	65.9	60.05	41.45	57.84	45.78	56.18	53.98	46.05	61.72
48hr	46.59	53.43	71.79	71.79	116.59	51.78	79.7	58.95	77.71	54.8	46.86	63.39	102.04	48.22	55.08	51.23	52.88	52.6	59.5	57.84
SCGF-beta [pg/mL]
Group	A	A	A	A	A	A	A	A	A	A	B	B	B	B	B	B	B	B	B	B
Patient	2	3	4	5	6	7	12	14	18	19	1	8	9	10	11	13	15	16	17	20
BL	34680.8	48592.9	58059.5	39018.2	32155.3	38841.5	66239.7	39761.8	44025	65066	50374.9	42589	56100.9	42732.3	39289.5	34310.1	31777.1	36565.9	32396.3	47450.8
4hr	30475.4	45094.5	50693.2	35679.8	31205.2	29521.1	53004	37724.7	32212.7	51134.5	46941.8	37701.2	53571.8	37889	31926	26081.1	31639.7	35086.9	33570.5	48349.6
24hr	44817.8	62222.8	54933.3	42135.8	38876.8	31319.5	62931.7	48763.4	34912.8	59287.4	47062.9	46433.6	56349.8	52905.4	34125	32591.6	33709	41207.6	46204	53460.7
48hr	47159.8	56586.5	56449.4	47341.7	45419.7	36565.9	82864.4	66751	38629.5	67211.8	61389	57409.6	65728.9	55504.2	49372.9	40258.7	35005.6	44409.1	56923	60947.6
SDF-1alpha [pg/mL]
Group	A	A	A	A	A	A	A	A	A	A	B	B	B	B	B	B	B	B	B	B
Patient	2	3	4	5	6	7	12	14	18	19	1	8	9	10	11	13	15	16	17	20
BL	517.45	863.22	817.32	702.82	562.85	675.92	697.14	742.78	580.39	770.48	770.84	564.22	909.65	766.51	996.49	661.13	809.29	685.46	817.32	759.31
4hr	458.12	790.02	875.8	777.35	572.81	434.75	489.7	710.28	456.78	698.56	770.48	439.75	754.63	585.9	634.51	498.82	572.81	644.65	280.38	725.61
24hr	474.89	682.27	737.05	533.43	712.06	278.77	601.12	594.2	440.41	613.26	654.11	522.88	635.9	585.21	619.87	474.89	631.71	609.44	681.57	556.67
48hr	459.46	734.9	707.79	709.92	633.81	636.95	579.7	610.13	524.24	665.35	758.59	698.2	817.32	601.12	843.7	508.63	702.82	593.85	791.84	690.76
TNF-beta [pg/mL]
Group	A	A	A	A	A	A	A	A	A	A	B	B	B	B	B	B	B	B	B	B
Patient	2	3	4	5	6	7	12	14	18	19	1	8	9	10	11	13	15	16	17	20
BL	180.03	207.89	96.34	149.42	201.56	56.88	68.25	157.57	20.97	59.1	175.67	146.17	27.88	69	118.11	142.32	156.34	165.36	98.09	182.73
4hr	18.25	171.95	35.28	182.1	38.13	70.51	87.07	170.71	16.06	69.75	33.51	168.24	142.52	88.41	169.47	40.46	169.06	154.1	188.56	89.95
24hr	44.98	34.22	42.08	242.04	162.28	16.57	31.74	190.23	79.41	44.25	50.44	34.22	86.68	66.37	106.09	67.12	162.48	127.65	67.12	66.94
48hr	37.78	147.59	202.82	176.5	173.19	21.48	52.27	157.77	61.52	80.75	28.93	60.4	25.45	118.5	152.67	82.47	188.15	100.81	114.55	183.14
TRAIL [pg/mL]
Group	A	A	A	A	A	A	A	A	A	A	B	B	B	B	B	B	B	B	B	B
Patient	2	3	4	5	6	7	12	14	18	19	1	8	9	10	11	13	15	16	17	20
BL	38.5	41.56	47.95	27.22	36.75	21.67	36.32	35.88	19.13	34.14	40.69	28.08	17.02	16.18	33.27	29.81	44.2	28.51	17.23	32.84
4hr	30.67	31.1	16.18	21.46	24.65	12.03	12.44	26.36	12.03	10.38	14.93	15.35	26.79	12.44	13.68	4.75	14.51	12.44	15.98	12.85
24hr	19.13	13.68	12.44	22.09	17.02	4.75	12.85	20.82	4.36	14.31	19.13	8.55	13.68	15.35	14.1	8.35	15.35	17.44	5.94	12.85
48hr	17.44	19.55	15.35	20.4	18.28	8.75	10.79	23.8	9.16	19.13	28.94	8.35	11.62	12.44	13.27	13.89	20.82	17.65	10.79	17.86
bFGF [pg/mL]
Group	A	A	A	A	A	A	A	A	A	A	B	B	B	B	B	B	B	B	B	B
Patient	2	3	4	5	6	7	12	14	18	19	1	8	9	10	11	13	15	16	17	20
BL	27.95	30.36	27.95	29.57	30.36	22.77	27.12	18.96	18.96	28.36	18.96	25.43	23.67	17.94	28.76	27.95	27.12	22.77	20.91	16.9
4hr	22.31	31.14	24.56	27.95	27.95	17.94	19.95	18.96	11.02	15.82	16.9	22.77	27.12	12.31	14.7	16.9	16.36	18.96	19.95	15.82
24hr	27.95	22.77	25.43	29.57	23.67	13.53	19.95	18.96	14.7	18.96	12.31	17.94	21.85	17.94	15.82	20.91	20.91	16.9	19.95	12.31
48hr	25.43	27.12	27.12	26.28	29.57	17.94	26.28	19.95	13.53	21.85	20.91	24.12	26.28	16.9	22.77	26.28	32.68	21.85	26.7	16.9
VEGF [FI]
Group	A	A	A	A	A	A	A	A	A	A	B	B	B	B	B	B	B	B	B	B
Patient	2	3	4	5	6	7	12	14	18	19	1	8	9	10	11	13	15	16	17	20
BL	81	85	76	76	80	130	67	71	71	111	74	67	83	59	86	88	84	70	69	81
4hr	61	74	68.5	69	58	151	57	62	57	68	66	56	77	48	70.5	66	70	63	56	87
24hr	63	63.5	69	73.5	67	62.5	63	62.5	54.5	63.5	62.5	62.5	72	50.5	64	72	66	58	64	59
48hr	57	74	80	62.5	60	64	56	61	57	57	59	61	73	54	63.5	76	77	65	65	61
