# Supplementary material for: Tourniquet Duration and Early Clinical and Biomarker Outcomes in Total Knee Arthroplasty: A Comparative Cohort Study
Source: J Clin Med. 2026 Apr 1;15(7):2675. doi: 10.3390/jcm15072675 (PMC13074193; doi:10.3390/jcm15072675)
Supplement: Supplementary file 1 [file jcm-15-02675-s001.zip › Supplementary File S2 (Statistical Parameters).xlsx]

## Sheet: Tabelle1
	Supplementary File no. S2: Statistical parameters of groups A and B
	Patient	Group	Duration of surgery [Min]	Tourniquet Pressure [mmHg]	Duration Tourniquet [Min]		Patient	Gruppe	Duration of surgery [Min]	Druck Tourniquet [mmHg]	Duration Tourniquet [Min]
	2	A	134	300	41		1	B	150	350	116
	3	A	166	300	27		8	B	258	300	125
	4	A	130	300	29		9	B	151	350	127
	5	A	120	320	21		10	B	146	350	119
	6	A	165	300	30		11	B	225	300	117
	7	A	136	270	30		13	B	120	350	90
	12	A	150	300	30		15	B	180	300	119
	14	A	170	270	30		16	B	135	300	95
	18	A	232	350	30		17	B	153	300	115
	19	A	120	300	30		20	B	116	320	91
	21	A	90	350	30		22	B	125	300	115
	24	A	150	350	29		23	B	130	350	116
	26	A	140	300	30		25	B	120	350	120
	27	A	160	270	28		28	B	122	300	114
	29	A	140	270	44		31	B	152	300	121
	30	A	170	280	30		36	B	130	280	120
	34	A	164	280	31		38	B	100	320	105
	37	A	105	350	39
	39	A	117	320	30
	40	A	162	350	26
	32	A	115	250	30
	33	A	124	300	16
	35	A	219	280	31
