# Supplementary material for: Tourniquet Duration and Early Clinical and Biomarker Outcomes in Total Knee Arthroplasty: A Comparative Cohort Study
Source: J Clin Med. 2026 Apr 1;15(7):2675. doi: 10.3390/jcm15072675 (PMC13074193; doi:10.3390/jcm15072675)
Supplement: Supplementary file 1 [file jcm-15-02675-s001.zip › Supplementary File S4 (Effect estimates, 95% CI).xlsx]

## Sheet: Tabelle1
Supplementary File S4: Effect estimates with 95% CIs for key outcomes (pain, swelling) and details for testing of blood loss
1. Pain
	Tukey's multiple comparisons test	Mean diff.	95.00% CI of diff.	Below threshold?	Summary	Adjusted P Value
	Pre OP Group A vs. 4hr Group A	-1.813	-4.182 to 0.5570	No	ns	0.2047
	Pre OP Group A vs. 24hr Group A	-3.688	-6.725 to -0.6504	Yes	*	0.0124
	Pre OP Group A vs. 48hr Group A	-1	-3.321 to 1.321	No	ns	0.794
	Pre OP Group A vs. Pre OP Group B	-0.7778	-5.191 to 3.635	No	ns	0.9946
	4hr Group A vs. 24hr Group A	-1.667	-3.765 to 0.4313	No	ns	0.1863
	4hr Group A vs. 48hr Group A	0.8095	-0.04899 to 1.668	No	ns	0.0735
	4hr Group A vs. 4hr Group B	-0.2	-3.002 to 2.602	No	ns	>0.9999
	24hr Group A vs. 48hr Group B	1.471	-1.120 to 4.061	No	ns	0.5307
	48hr Group A vs. 48hr Group B	-1.294	-3.995 to 1.407	No	ns	0.7111
	Pre OP Group B vs. 4hr Group B	-1.636	-4.229 to 0.9559	No	ns	0.3464
	Pre OP Group B vs. 24hr Group B	-2.545	-6.135 to 1.044	No	ns	0.2381
	Pre OP Group B vs. 48hr Group B	-1.636	-4.597 to 1.324	No	ns	0.4859
	4hr Group B vs. 24hr Group B	-1.188	-3.259 to 0.8844	No	ns	0.5112
	4hr Group B vs. 48hr Group B	0	-2.067 to 2.067	No	ns	>0.9999
	24hr Group B vs. 48hr Group B	1.059	-0.4686 to 2.586	No	ns	0.3041
2. Swelling (circumference)
	Unpaired t test
	P value	0.9283
	P value summary	ns
	Significantly different (P < 0.05)?	No
	One- or two-tailed P value?	Two-tailed
	t, df	t=0.09576, df=4
	How large is the effect?
	Mean of group A	1.024
	Mean of group B	1.022
	Difference between means (B - A) ± SEM	-0.001473 ± 0.01539
	95% confidence interval	-0.04419 to 0.04124
	R squared (eta squared)	0.002287
	F test to compare variances
	F, DFn, Dfd	2.937, 2, 2
	P value	0.508
	P value summary	ns
	Significantly different (P < 0.05)?	No
3. Blood loss
	Mann Whitney test
	P value	0.0463
	Exact or approximate P value?	Exact
	P value summary	*
	Significantly different (P < 0.05)?	Yes
	One- or two-tailed P value?	Two-tailed
	Sum of ranks in group A,B	544 , 276
	Mann-Whitney U	123
	Difference between medians
	Median of group A	450.0, n=23
	Median of group B	350.0, n=17
	Difference: Actual	-100
	Difference: Hodges-Lehmann	-100
